# Supplementary material for: A D-2-hydroxyglutarate dehydrogenase mutant reveals a critical role for ketone body metabolism in Caenorhabditis elegans development
Source: PLoS Biol. 2023 Apr 12;21(4):e3002057. doi: 10.1371/journal.pbio.3002057 (PMC10096224; doi:10.1371/journal.pbio.3002057)
Supplement: S1 Table — (XLSX) [file pbio.3002057.s010.xlsx]

## Sheet: Conserved domains Pfam database
Query	Hit type	PSSM-ID	From	To	E-Value	Accession	Short name
Q#1 - >DHGD-1	specific	397178	244	485	8.49508e-56	pfam02913	FAD-oxidase_C
Q#1 - >DHGD-1	specific	396238	68	208	8.65136e-39	pfam01565	FAD_binding_4
Q#2 - >AAH36604.2 D-2-hydroxyglutarate dehydrogenase [Homo sapiens]	specific	397178	275	515	1.55816e-66	pfam02913	FAD-oxidase_C
Q#2 - >AAH36604.2 D-2-hydroxyglutarate dehydrogenase [Homo sapiens]	specific	396238	101	238	1.88914e-37	pfam01565	FAD_binding_4
