# Supplementary material for: A D-2-hydroxyglutarate dehydrogenase mutant reveals a critical role for ketone body metabolism in Caenorhabditis elegans development
Source: PLoS Biol. 2023 Apr 12;21(4):e3002057. doi: 10.1371/journal.pbio.3002057 (PMC10096224; doi:10.1371/journal.pbio.3002057)
Supplement: S2 Table — (XLSX) [file pbio.3002057.s011.xlsx]

## Sheet: GSEA
Gene set coexpressed with dhgd-1	FDR	Gene set size	All genes	Leading edge genes
ELECTRON_TRANSFER_FLAVOPROTEIN	0.00303187	3	F23C8.5;F27D4.1;let-721	F23C8.5;F27D4.1;let-721
PROPIONATE_SHUNT	0.0421094	5	ech-6;hach-1;hphd-1;acdh-1;alh-8	ech-6;hach-1;hphd-1;acdh-1
