# Supplementary material for: A D-2-hydroxyglutarate dehydrogenase mutant reveals a critical role for ketone body metabolism in Caenorhabditis elegans development
Source: PLoS Biol. 2023 Apr 12;21(4):e3002057. doi: 10.1371/journal.pbio.3002057 (PMC10096224; doi:10.1371/journal.pbio.3002057)
Supplement: S1 Data — (XLSX) [file pbio.3002057.s014.xlsx]

## Sheet: 1C
sample	value
dhgd-1	1.62516
dhgd-1	1.5018
dhgd-1	1.73094
dhgd-1	2.12763
dhgd-1	1.9529
dhgd-1	0.720492
dhgd-1	2.11948
dhgd-1	2.24618
WT	0.329067
WT	0.230572
WT	0.335679
WT	0.355968
WT	0.283418
WT	0.119333
WT	0.267331
WT	0.168524
WT	0.334169
WT	0.337887
WT	0.399096

## Sheet: 1F
worm_id	biol_replicate	strain	class	value
1	replicate_3	dhgd-1	hatched	95
1	replicate_3	dhgd-1	not_hatched	144
1	replicate_3	WT	hatched	253
1	replicate_3	WT	not_hatched	0
1	replicate_1	dhgd-1	hatched	88
1	replicate_1	dhgd-1	not_hatched	168
1	replicate_1	WT	hatched	285
1	replicate_1	WT	not_hatched	2
1	replicate_2	dhgd-1	hatched	42
1	replicate_2	dhgd-1	not_hatched	125
2	replicate_3	dhgd-1	hatched	114
2	replicate_3	dhgd-1	not_hatched	151
2	replicate_3	WT	hatched	284
2	replicate_3	WT	not_hatched	0
2	replicate_1	dhgd-1	hatched	129
2	replicate_1	dhgd-1	not_hatched	163
2	replicate_1	WT	hatched	264
2	replicate_1	WT	not_hatched	0
2	replicate_2	dhgd-1	hatched	92
2	replicate_2	dhgd-1	not_hatched	126
2	replicate_2	WT	hatched	280
2	replicate_2	WT	not_hatched	12
3	replicate_3	WT	hatched	295
3	replicate_3	WT	not_hatched	0
3	replicate_1	dhgd-1	hatched	4
3	replicate_1	dhgd-1	not_hatched	226
3	replicate_1	WT	hatched	286
3	replicate_1	WT	not_hatched	3
3	replicate_2	dhgd-1	hatched	47
3	replicate_2	dhgd-1	not_hatched	164
3	replicate_2	WT	hatched	214
3	replicate_2	WT	not_hatched	0
4	replicate_3	dhgd-1	hatched	103
4	replicate_3	dhgd-1	not_hatched	152
4	replicate_3	WT	hatched	198
4	replicate_3	WT	not_hatched	0
4	replicate_1	dhgd-1	hatched	67
4	replicate_1	dhgd-1	not_hatched	166
4	replicate_2	dhgd-1	hatched	38
4	replicate_2	dhgd-1	not_hatched	98
4	replicate_2	WT	hatched	277
4	replicate_2	WT	not_hatched	2
5	replicate_3	dhgd-1	hatched	83
5	replicate_3	dhgd-1	not_hatched	178
5	replicate_3	WT	hatched	365
5	replicate_3	WT	not_hatched	0
5	replicate_1	dhgd-1	hatched	118
5	replicate_1	dhgd-1	not_hatched	166
5	replicate_2	dhgd-1	hatched	82
5	replicate_2	dhgd-1	not_hatched	128
5	replicate_2	WT	hatched	216
5	replicate_2	WT	not_hatched	0
6	replicate_3	WT	hatched	239
6	replicate_3	WT	not_hatched	0
6	replicate_1	dhgd-1	hatched	63
6	replicate_1	dhgd-1	not_hatched	224
6	replicate_1	WT	hatched	283
6	replicate_1	WT	not_hatched	6
6	replicate_2	dhgd-1	hatched	41
6	replicate_2	dhgd-1	not_hatched	138
6	replicate_2	WT	hatched	271
6	replicate_2	WT	not_hatched	1
7	replicate_3	WT	hatched	292
7	replicate_3	WT	not_hatched	0
7	replicate_1	dhgd-1	hatched	43
7	replicate_1	dhgd-1	not_hatched	225
7	replicate_1	WT	hatched	239
7	replicate_1	WT	not_hatched	3
7	replicate_2	dhgd-1	hatched	31
7	replicate_2	dhgd-1	not_hatched	173
7	replicate_2	WT	hatched	238
7	replicate_2	WT	not_hatched	0

## Sheet: 2F
variable	value
M+1	0.991386
M+1	-0.311699
M+1	-0.130741
M+2	43.9693
M+2	45.9717
M+2	30.1377

## Sheet: 2G
variable	value
M+1	11.6097
M+1	10.1488
M+1	6.43289

## Sheet: 3B
sample	RNAi	variable	value
dhgd-1	hphd	X2.Hydroxyglutaric.acid	0.435362
dhgd-1	hphd	X2.Hydroxyglutaric.acid	0.325382
dhgd-1	hphd	X2.Hydroxyglutaric.acid	0.261075
dhgd-1	hphd	X2.Hydroxyglutaric.acid	0.359837
dhgd-1	vec	X2.Hydroxyglutaric.acid	1.77787
dhgd-1	vec	X2.Hydroxyglutaric.acid	2.26746
dhgd-1	vec	X2.Hydroxyglutaric.acid	2.06214
dhgd-1	vec	X2.Hydroxyglutaric.acid	2.54943
N2	hphd	X2.Hydroxyglutaric.acid	0.109846
N2	hphd	X2.Hydroxyglutaric.acid	0.153578
N2	hphd	X2.Hydroxyglutaric.acid	0.135379
N2	hphd	X2.Hydroxyglutaric.acid	0.150881
N2	vec	X2.Hydroxyglutaric.acid	0.203681
N2	vec	X2.Hydroxyglutaric.acid	0.160954
N2	vec	X2.Hydroxyglutaric.acid	0.24618
N2	vec	X2.Hydroxyglutaric.acid	0.174718
dhgd-1	hphd	X3.Hydroxypropionate	7.18636
dhgd-1	hphd	X3.Hydroxypropionate	4.96852
dhgd-1	hphd	X3.Hydroxypropionate	5.087
dhgd-1	hphd	X3.Hydroxypropionate	5.74824
dhgd-1	vec	X3.Hydroxypropionate	4.89293
dhgd-1	vec	X3.Hydroxypropionate	4.78824
dhgd-1	vec	X3.Hydroxypropionate	5.08365
dhgd-1	vec	X3.Hydroxypropionate	7.79694
N2	hphd	X3.Hydroxypropionate	4.30009
N2	hphd	X3.Hydroxypropionate	5.80704
N2	hphd	X3.Hydroxypropionate	5.27994
N2	hphd	X3.Hydroxypropionate	7.07559
N2	vec	X3.Hydroxypropionate	0.108938
N2	vec	X3.Hydroxypropionate	0.0309072
N2	vec	X3.Hydroxypropionate	0.0828627
N2	vec	X3.Hydroxypropionate	0.0653832

## Sheet: 3C
strain	RNAi	hatched	not_hatched
WT	vector	100	0
WT	hphd-1	100	0
dhgd-1	vector	60	165
dhgd-1	hphd-1	100	0
WT	vector	100	0
WT	hphd-1	100	0
WT	vector	100	0
WT	hphd-1	100	0
dhgd-1	vector	20	92
dhgd-1	hphd-1	62	14
WT	vector	100	0
WT	hphd-1	100	0
dhgd-1	vector	40	70
dhgd-1	hphd-1	194	3
WT	vector	100	0
WT	hphd-1	100	0
dhgd-1	vector	56	208
dhgd-1	hphd-1	100	0
WT	vector	100	0
WT	hphd-1	100	0
dhgd-1	vector	0	100
dhgd-1	hphd-1	100	0

## Sheet: 3D
strain	B12	hatched	not_hatched
dhgd-1	0	8	89
dhgd-1	64	100	0
WT	0	100	0
WT	64	100	0
dhgd-1	0	38	735
dhgd-1	64	100	0
WT	0	100	0
WT	64	100	0
dhgd-1	0	10	347
dhgd-1	64	100	0
WT	0	100	0
WT	64	100	0
dhgd-1	0	43	388
dhgd-1	64	100	0
WT	0	100	0
WT	64	100	0
dhgd-1	0	18	217
dhgd-1	64	100	0
WT	0	100	0
WT	64	100	0
dhgd-1	0	0	100
dhgd-1	64	100	0
WT	0	100	0
WT	64	100	0
dhgd-1	0	0	100
dhgd-1	64	100	0
WT	0	100	0
WT	64	100	0
dhgd-1	0	0	100
dhgd-1	64	100	0
WT	0	100	0
WT	64	100	0

## Sheet: 3E
sample	variable	value
dhgd-1	X2.Hydroxyglutaric.acid	2.12876
dhgd-1	X2.Hydroxyglutaric.acid	2.0107
dhgd-1	X2.Hydroxyglutaric.acid	2.12684
dhgd-1	X2.Hydroxyglutaric.acid	1.96098
dhgd-1 B12	X2.Hydroxyglutaric.acid	2.16254
dhgd-1 B12	X2.Hydroxyglutaric.acid	0.873845
dhgd-1 B12	X2.Hydroxyglutaric.acid	0.721029
dhgd-1 B12	X2.Hydroxyglutaric.acid	0.877424
WT	X2.Hydroxyglutaric.acid	0.224996
WT	X2.Hydroxyglutaric.acid	0.325458
WT	X2.Hydroxyglutaric.acid	0.35751
WT	X2.Hydroxyglutaric.acid	0.510808
WT B12	X2.Hydroxyglutaric.acid	0.104206
WT B12	X2.Hydroxyglutaric.acid	0.919773
WT B12	X2.Hydroxyglutaric.acid	0.253021
WT B12	X2.Hydroxyglutaric.acid	0.428843
dhgd-1	X3.Hydroxypropionate	3.71771
dhgd-1	X3.Hydroxypropionate	3.08619
dhgd-1	X3.Hydroxypropionate	3.6169
dhgd-1	X3.Hydroxypropionate	3.1331
dhgd-1 B12	X3.Hydroxypropionate	0.435491
dhgd-1 B12	X3.Hydroxypropionate	0.0150002
dhgd-1 B12	X3.Hydroxypropionate	0.00983037
dhgd-1 B12	X3.Hydroxypropionate	0.012585
WT	X3.Hydroxypropionate	0.0250802
WT	X3.Hydroxypropionate	0.0209826
WT	X3.Hydroxypropionate	0.158197
WT	X3.Hydroxypropionate	0.10099
WT B12	X3.Hydroxypropionate	0.00223332
WT B12	X3.Hydroxypropionate	0.0149578
WT B12	X3.Hydroxypropionate	0.00518215
WT B12	X3.Hydroxypropionate	0.00382851
dhgd-1	X2.Hydroxyglutaric.acid	3.34149
dhgd-1	X2.Hydroxyglutaric.acid	2.39572
dhgd-1	X2.Hydroxyglutaric.acid	2.98304
dhgd-1	X2.Hydroxyglutaric.acid	3.20833
dhgd-1	X2.Hydroxyglutaric.acid	2.36627
dhgd-1	X2.Hydroxyglutaric.acid	2.24456
dhgd-1 B12	X2.Hydroxyglutaric.acid	2.8014
dhgd-1 B12	X2.Hydroxyglutaric.acid	1.75573
dhgd-1 B12	X2.Hydroxyglutaric.acid	2.98859
dhgd-1 B12	X2.Hydroxyglutaric.acid	0.927925
dhgd-1 B12	X2.Hydroxyglutaric.acid	2.34649
dhgd-1 B12	X2.Hydroxyglutaric.acid	2.62498
WT	X2.Hydroxyglutaric.acid	0.329981
WT	X2.Hydroxyglutaric.acid	0.183993
WT	X2.Hydroxyglutaric.acid	0.351253
WT	X2.Hydroxyglutaric.acid	0.398849
WT	X2.Hydroxyglutaric.acid	0.320969
WT	X2.Hydroxyglutaric.acid	0.389918
WT B12	X2.Hydroxyglutaric.acid	0.286804
WT B12	X2.Hydroxyglutaric.acid	0.327867
WT B12	X2.Hydroxyglutaric.acid	0.309847
WT B12	X2.Hydroxyglutaric.acid	0.229444
WT B12	X2.Hydroxyglutaric.acid	0.203547
WT B12	X2.Hydroxyglutaric.acid	0.246801
dhgd-1	X3.Hydroxypropionate	5.47726
dhgd-1	X3.Hydroxypropionate	4.73214
dhgd-1	X3.Hydroxypropionate	4.78902
dhgd-1	X3.Hydroxypropionate	4.66022
dhgd-1	X3.Hydroxypropionate	5.13051
dhgd-1	X3.Hydroxypropionate	5.10274
dhgd-1 B12	X3.Hydroxypropionate	2.15621
dhgd-1 B12	X3.Hydroxypropionate	0.115636
dhgd-1 B12	X3.Hydroxypropionate	2.02004
dhgd-1 B12	X3.Hydroxypropionate	0.0201541
dhgd-1 B12	X3.Hydroxypropionate	0.695081
dhgd-1 B12	X3.Hydroxypropionate	0.749869
WT	X3.Hydroxypropionate	0.0964288
WT	X3.Hydroxypropionate	0.0648345
WT	X3.Hydroxypropionate	0.0380082
WT	X3.Hydroxypropionate	0.0661946
WT	X3.Hydroxypropionate	0.034709
WT	X3.Hydroxypropionate	0.0489015
WT B12	X3.Hydroxypropionate	0.00444372
WT B12	X3.Hydroxypropionate	0.00636523
WT B12	X3.Hydroxypropionate	0.0138153
WT B12	X3.Hydroxypropionate	0.00313082
WT B12	X3.Hydroxypropionate	0.00110599
WT B12	X3.Hydroxypropionate	0.0052102

## Sheet: 4B
WormbaseID	value	gene	B12, nM	strain
WBGene00002183	119.961	kat-1	0	dhgd-1
WBGene00001155	535.23	ech-6	0	dhgd-1
WBGene00017301	1204.2	hach-1	0	dhgd-1
WBGene00010055	51.7696	dhgd-1	0	dhgd-1
WBGene00012608	297.675	hphd-1	0	dhgd-1
WBGene00016943	428.212	acdh-1	0	dhgd-1
WBGene00000114	1187.64	alh-8	0	dhgd-1
WBGene00006351	130.398	sur-5	0	dhgd-1
WBGene00007330	233.798	C05C10.3	0	dhgd-1
WBGene00001156	72.0877	ech-7	0	dhgd-1
WBGene00001155	554.517	ech-6	0	dhgd-1
WBGene00000114	905.512	alh-8	0	dhgd-1
WBGene00007330	254.058	C05C10.3	0	dhgd-1
WBGene00006351	143.568	sur-5	0	dhgd-1
WBGene00017301	942.266	hach-1	0	dhgd-1
WBGene00012608	194.334	hphd-1	0	dhgd-1
WBGene00016943	294.946	acdh-1	0	dhgd-1
WBGene00002183	108.882	kat-1	0	dhgd-1
WBGene00001156	81.0872	ech-7	0	dhgd-1
WBGene00010055	59.2649	dhgd-1	0	dhgd-1
WBGene00006351	178.729	sur-5	0	dhgd-1
WBGene00017301	425.051	hach-1	0	dhgd-1
WBGene00016943	214.042	acdh-1	0	dhgd-1
WBGene00007330	141.973	C05C10.3	0	dhgd-1
WBGene00001156	47.4446	ech-7	0	dhgd-1
WBGene00002183	76.3301	kat-1	0	dhgd-1
WBGene00012608	111.282	hphd-1	0	dhgd-1
WBGene00001155	364.897	ech-6	0	dhgd-1
WBGene00010055	33.1462	dhgd-1	0	dhgd-1
WBGene00000114	655.63	alh-8	0	dhgd-1
WBGene00006351	186.044	sur-5	0	dhgd-1
WBGene00010055	18.195	dhgd-1	0	dhgd-1
WBGene00001156	40.9388	ech-7	0	dhgd-1
WBGene00002183	62.6818	kat-1	0	dhgd-1
WBGene00017301	369.632	hach-1	0	dhgd-1
WBGene00016943	213.518	acdh-1	0	dhgd-1
WBGene00000114	665.3	alh-8	0	dhgd-1
WBGene00007330	177.31	C05C10.3	0	dhgd-1
WBGene00001155	461.061	ech-6	0	dhgd-1
WBGene00012608	97.0704	hphd-1	0	dhgd-1
WBGene00000114	607.482	alh-8	0	dhgd-1
WBGene00002183	70.5822	kat-1	0	dhgd-1
WBGene00001156	42.0321	ech-7	0	dhgd-1
WBGene00016943	247.29	acdh-1	0	dhgd-1
WBGene00001155	423.998	ech-6	0	dhgd-1
WBGene00007330	173.247	C05C10.3	0	dhgd-1
WBGene00006351	188.748	sur-5	0	dhgd-1
WBGene00012608	129.413	hphd-1	0	dhgd-1
WBGene00017301	458.027	hach-1	0	dhgd-1
WBGene00010055	25.8825	dhgd-1	0	dhgd-1
WBGene00001156	36.5883	ech-7	64	dhgd-1
WBGene00006351	84.8425	sur-5	64	dhgd-1
WBGene00010055	11.003	dhgd-1	64	dhgd-1
WBGene00001155	169.95	ech-6	64	dhgd-1
WBGene00000114	716.256	alh-8	64	dhgd-1
WBGene00012608	81.926	hphd-1	64	dhgd-1
WBGene00002183	49.7124	kat-1	64	dhgd-1
WBGene00007330	100.883	C05C10.3	64	dhgd-1
WBGene00016943	36.8535	acdh-1	64	dhgd-1
WBGene00017301	310.868	hach-1	64	dhgd-1
WBGene00007330	141.583	C05C10.3	64	dhgd-1
WBGene00001155	304.546	ech-6	64	dhgd-1
WBGene00002183	72.4862	kat-1	64	dhgd-1
WBGene00016943	110.033	acdh-1	64	dhgd-1
WBGene00006351	119.159	sur-5	64	dhgd-1
WBGene00000114	635.688	alh-8	64	dhgd-1
WBGene00017301	371.296	hach-1	64	dhgd-1
WBGene00012608	86.8269	hphd-1	64	dhgd-1
WBGene00001156	37.286	ech-7	64	dhgd-1
WBGene00010055	18.7734	dhgd-1	64	dhgd-1
WBGene00000114	505.81	alh-8	64	dhgd-1
WBGene00006351	127.41	sur-5	64	dhgd-1
WBGene00012608	61.1942	hphd-1	64	dhgd-1
WBGene00001155	267.672	ech-6	64	dhgd-1
WBGene00007330	162.05	C05C10.3	64	dhgd-1
WBGene00017301	286.736	hach-1	64	dhgd-1
WBGene00001156	31.7461	ech-7	64	dhgd-1
WBGene00010055	22.4691	dhgd-1	64	dhgd-1
WBGene00002183	58.3005	kat-1	64	dhgd-1
WBGene00016943	111.75	acdh-1	64	dhgd-1
WBGene00010055	13.1324	dhgd-1	64	dhgd-1
WBGene00001156	16.4964	ech-7	64	dhgd-1
WBGene00007330	76.3361	C05C10.3	64	dhgd-1
WBGene00006351	94.1263	sur-5	64	dhgd-1
WBGene00000114	358.198	alh-8	64	dhgd-1
WBGene00001155	195.563	ech-6	64	dhgd-1
WBGene00016943	42.2436	acdh-1	64	dhgd-1
WBGene00017301	179.713	hach-1	64	dhgd-1
WBGene00012608	38.9444	hphd-1	64	dhgd-1
WBGene00002183	36.5508	kat-1	64	dhgd-1
WBGene00007330	58.431	C05C10.3	64	dhgd-1
WBGene00016943	14.4951	acdh-1	64	dhgd-1
WBGene00010055	5.85812	dhgd-1	64	dhgd-1
WBGene00017301	95.4574	hach-1	64	dhgd-1
WBGene00012608	19.5271	hphd-1	64	dhgd-1
WBGene00001155	168.909	ech-6	64	dhgd-1
WBGene00000114	339.245	alh-8	64	dhgd-1
WBGene00002183	33.9471	kat-1	64	dhgd-1
WBGene00001156	26.0611	ech-7	64	dhgd-1
WBGene00006351	82.8399	sur-5	64	dhgd-1
WBGene00001156	28.514	ech-7	0	WT
WBGene00006351	97.1408	sur-5	0	WT
WBGene00000114	784.859	alh-8	0	WT
WBGene00017301	392.429	hach-1	0	WT
WBGene00001155	659.849	ech-6	0	WT
WBGene00016943	373.098	acdh-1	0	WT
WBGene00012608	150.625	hphd-1	0	WT
WBGene00007330	68.4657	C05C10.3	0	WT
WBGene00010055	27.8696	dhgd-1	0	WT
WBGene00002183	51.7118	kat-1	0	WT
WBGene00000114	605.941	alh-8	0	WT
WBGene00002183	50.7695	kat-1	0	WT
WBGene00010055	28.8151	dhgd-1	0	WT
WBGene00001155	460.219	ech-6	0	WT
WBGene00012608	133.373	hphd-1	0	WT
WBGene00006351	120.475	sur-5	0	WT
WBGene00001156	30.4617	ech-7	0	WT
WBGene00007330	100.99	C05C10.3	0	WT
WBGene00017301	593.592	hach-1	0	WT
WBGene00016943	193.199	acdh-1	0	WT
WBGene00017301	267.516	hach-1	0	WT
WBGene00016943	271.333	acdh-1	0	WT
WBGene00012608	86.8495	hphd-1	0	WT
WBGene00002183	54.8775	kat-1	0	WT
WBGene00007330	86.6587	C05C10.3	0	WT
WBGene00010055	21.7601	dhgd-1	0	WT
WBGene00001156	16.1292	ech-7	0	WT
WBGene00006351	119.203	sur-5	0	WT
WBGene00001155	501.819	ech-6	0	WT
WBGene00000114	721.806	alh-8	0	WT
WBGene00012608	107.19	hphd-1	0	WT
WBGene00010055	15.1166	dhgd-1	0	WT
WBGene00001156	15.7273	ech-7	0	WT
WBGene00016943	249.958	acdh-1	0	WT
WBGene00006351	126.887	sur-5	0	WT
WBGene00007330	68.5589	C05C10.3	0	WT
WBGene00017301	281.718	hach-1	0	WT
WBGene00002183	33.287	kat-1	0	WT
WBGene00001155	435.479	ech-6	0	WT
WBGene00000114	463.574	alh-8	0	WT
WBGene00001155	535.238	ech-6	0	WT
WBGene00000114	446.322	alh-8	0	WT
WBGene00017301	323.311	hach-1	0	WT
WBGene00012608	76.101	hphd-1	0	WT
WBGene00001156	24.365	ech-7	0	WT
WBGene00007330	98.4092	C05C10.3	0	WT
WBGene00016943	312.473	acdh-1	0	WT
WBGene00006351	131.555	sur-5	0	WT
WBGene00010055	16.9289	dhgd-1	0	WT
WBGene00002183	50.233	kat-1	0	WT
WBGene00002183	20.4373	kat-1	64	WT
WBGene00010055	8.10446	dhgd-1	64	WT
WBGene00007330	36.6463	C05C10.3	64	WT
WBGene00012608	22.5515	hphd-1	64	WT
WBGene00016943	11.9805	acdh-1	64	WT
WBGene00017301	80.3399	hach-1	64	WT
WBGene00001156	26.4276	ech-7	64	WT
WBGene00001155	124.033	ech-6	64	WT
WBGene00000114	355.187	alh-8	64	WT
WBGene00006351	59.1978	sur-5	64	WT
WBGene00012608	13.7427	hphd-1	64	WT
WBGene00001155	144.581	ech-6	64	WT
WBGene00006351	94.6931	sur-5	64	WT
WBGene00017301	131.591	hach-1	64	WT
WBGene00010055	7.53027	dhgd-1	64	WT
WBGene00001156	34.451	ech-7	64	WT
WBGene00000114	401.551	alh-8	64	WT
WBGene00002183	30.1211	kat-1	64	WT
WBGene00016943	6.40073	acdh-1	64	WT
WBGene00007330	73.4201	C05C10.3	64	WT
WBGene00000114	408.363	alh-8	64	WT
WBGene00010055	9.21118	dhgd-1	64	WT
WBGene00012608	16.8872	hphd-1	64	WT
WBGene00002183	36.6641	kat-1	64	WT
WBGene00006351	97.5302	sur-5	64	WT
WBGene00017301	109.36	hach-1	64	WT
WBGene00001155	154.423	ech-6	64	WT
WBGene00007330	51.2034	C05C10.3	64	WT
WBGene00001156	20.7703	ech-7	64	WT
WBGene00016943	30.1621	acdh-1	64	WT
WBGene00001155	79.718	ech-6	64	WT
WBGene00006351	62.38	sur-5	64	WT
WBGene00007330	29.447	C05C10.3	64	WT
WBGene00000114	224.751	alh-8	64	WT
WBGene00001156	11.1	ech-7	64	WT
WBGene00010055	5.87106	dhgd-1	64	WT
WBGene00012608	6.32973	hphd-1	64	WT
WBGene00016943	6.5132	acdh-1	64	WT
WBGene00017301	49.9957	hach-1	64	WT
WBGene00002183	14.0355	kat-1	64	WT
WBGene00006351	51.077	sur-5	64	WT
WBGene00001156	20.5622	ech-7	64	WT
WBGene00012608	4.50679	hphd-1	64	WT
WBGene00016943	5.82127	acdh-1	64	WT
WBGene00007330	59.1516	C05C10.3	64	WT
WBGene00002183	23.4729	kat-1	64	WT
WBGene00017301	64.4095	hach-1	64	WT
WBGene00000114	137.927	alh-8	64	WT
WBGene00010055	8.45023	dhgd-1	64	WT
WBGene00001155	126.66	ech-6	64	WT

## Sheet: 4C
metabolite	mM	B12_nM	strain	hatched	not_hatched
Ethyl 3-hydroxybutyrate	0	0	WT	100	0
Ethyl 3-hydroxybutyrate	20	0	WT	100	0
Ethyl 3-hydroxybutyrate	50	0	WT	100	0
Ethyl 3-hydroxybutyrate	0	0	dhgd-1	5	190
Ethyl 3-hydroxybutyrate	20	0	dhgd-1	48	237
Ethyl 3-hydroxybutyrate	50	0	dhgd-1	133	190
Ethyl acetoacetate	0	0	WT	100	0
Ethyl acetoacetate	20	0	WT	100	0
Ethyl acetoacetate	0	0	dhgd-1	2	125
Ethyl acetoacetate	20	0	dhgd-1	38	164
Ethyl acetoacetate	0	0	WT	100	0
Ethyl acetoacetate	20	0	WT	100	0
Ethyl acetoacetate	0	0	dhgd-1	3	203
Ethyl acetoacetate	20	0	dhgd-1	51	326
Ethyl 3-hydroxybutyrate	0	0	WT	100	0
Ethyl 3-hydroxybutyrate	20	0	WT	100	0
Ethyl 3-hydroxybutyrate	50	0	WT	100	0
Ethyl 3-hydroxybutyrate	0	0	dhgd-1	17	364
Ethyl 3-hydroxybutyrate	20	0	dhgd-1	66	273
Ethyl 3-hydroxybutyrate	50	0	dhgd-1	241	134
Ethyl 3-hydroxybutyrate	0	0	WT	100	0
Ethyl 3-hydroxybutyrate	20	0	WT	100	0
Ethyl 3-hydroxybutyrate	25	0	WT	100	0
Ethyl 3-hydroxybutyrate	30	0	WT	100	0
Ethyl 3-hydroxybutyrate	35	0	WT	100	0
Ethyl 3-hydroxybutyrate	40	0	WT	100	0
Ethyl 3-hydroxybutyrate	45	0	WT	100	0
Ethyl 3-hydroxybutyrate	50	0	WT	100	0
Ethyl 3-hydroxybutyrate	0	0	dhgd-1	9	299
Ethyl 3-hydroxybutyrate	20	0	dhgd-1	133	306
Ethyl 3-hydroxybutyrate	25	0	dhgd-1	64	257
Ethyl 3-hydroxybutyrate	30	0	dhgd-1	96	208
Ethyl 3-hydroxybutyrate	35	0	dhgd-1	198	349
Ethyl 3-hydroxybutyrate	40	0	dhgd-1	156	350
Ethyl 3-hydroxybutyrate	45	0	dhgd-1	102	114
Ethyl 3-hydroxybutyrate	50	0	dhgd-1	193	227
Ethyl acetoacetate	0	0	WT	100	0
Ethyl acetoacetate	20	0	WT	100	0
Ethyl acetoacetate	25	0	WT	100	0
Ethyl acetoacetate	30	0	WT	100	0
Ethyl acetoacetate	35	0	WT	100	0
Ethyl acetoacetate	0	0	dhgd-1	7	144
Ethyl acetoacetate	20	0	dhgd-1	62	215
Ethyl acetoacetate	25	0	dhgd-1	40	264
Ethyl acetoacetate	30	0	dhgd-1	59	279
Ethyl acetoacetate	35	0	dhgd-1	2	166
Ethyl 3-hydroxybutyrate	0	0	WT	100	0
Ethyl 3-hydroxybutyrate	20	0	WT	100	0
Ethyl 3-hydroxybutyrate	25	0	WT	100	0
Ethyl 3-hydroxybutyrate	30	0	WT	100	0
Ethyl 3-hydroxybutyrate	35	0	WT	100	0
Ethyl 3-hydroxybutyrate	40	0	WT	100	0
Ethyl 3-hydroxybutyrate	45	0	WT	100	0
Ethyl 3-hydroxybutyrate	50	0	WT	100	0
Ethyl 3-hydroxybutyrate	0	0	dhgd-1	28	260
Ethyl 3-hydroxybutyrate	20	0	dhgd-1	60	273
Ethyl 3-hydroxybutyrate	25	0	dhgd-1	293	475
Ethyl 3-hydroxybutyrate	30	0	dhgd-1	51	209
Ethyl 3-hydroxybutyrate	35	0	dhgd-1	295	384
Ethyl 3-hydroxybutyrate	40	0	dhgd-1	197	289
Ethyl 3-hydroxybutyrate	45	0	dhgd-1	105	68
Ethyl 3-hydroxybutyrate	50	0	dhgd-1	#N/A	#N/A
Ethyl acetoacetate	0	0	WT	100	0
Ethyl acetoacetate	20	0	WT	100	0
Ethyl acetoacetate	25	0	WT	100	0
Ethyl acetoacetate	30	0	WT	100	0
Ethyl acetoacetate	35	0	WT	100	0
Ethyl acetoacetate	0	0	dhgd-1	27	310
Ethyl acetoacetate	20	0	dhgd-1	105	369
Ethyl acetoacetate	25	0	dhgd-1	82	257
Ethyl acetoacetate	30	0	dhgd-1	186	410
Ethyl acetoacetate	35	0	dhgd-1	6	216
Ethyl 3-hydroxybutyrate	0	0	WT	100	0
Ethyl 3-hydroxybutyrate	20	0	WT	100	0
Ethyl 3-hydroxybutyrate	25	0	WT	100	0
Ethyl 3-hydroxybutyrate	30	0	WT	100	0
Ethyl 3-hydroxybutyrate	35	0	WT	100	0
Ethyl 3-hydroxybutyrate	40	0	WT	100	0
Ethyl 3-hydroxybutyrate	45	0	WT	100	0
Ethyl 3-hydroxybutyrate	50	0	WT	100	0
Ethyl 3-hydroxybutyrate	0	0	dhgd-1	14	290
Ethyl 3-hydroxybutyrate	20	0	dhgd-1	50	142
Ethyl 3-hydroxybutyrate	25	0	dhgd-1	38	131
Ethyl 3-hydroxybutyrate	30	0	dhgd-1	55	136
Ethyl 3-hydroxybutyrate	35	0	dhgd-1	381	695
Ethyl 3-hydroxybutyrate	40	0	dhgd-1	72	64
Ethyl 3-hydroxybutyrate	45	0	dhgd-1	330	424
Ethyl 3-hydroxybutyrate	50	0	dhgd-1	538	391
Ethyl acetoacetate	0	0	WT	100	0
Ethyl acetoacetate	20	0	WT	100	0
Ethyl acetoacetate	25	0	WT	100	0
Ethyl acetoacetate	30	0	WT	100	0
Ethyl acetoacetate	35	0	WT	100	0
Ethyl acetoacetate	0	0	dhgd-1	17	230
Ethyl acetoacetate	20	0	dhgd-1	16	193
Ethyl acetoacetate	25	0	dhgd-1	19	165
Ethyl acetoacetate	30	0	dhgd-1	22	331
Ethyl acetoacetate	35	0	dhgd-1	30	353
Ethyl acetate	0	0	WT	100	0
Ethyl acetate	20	0	WT	100	0
Ethyl acetate	25	0	WT	100	0
Ethyl acetate	30	0	WT	100	0
Ethyl acetate	35	0	WT	100	0
Ethyl acetate	40	0	WT	100	0
Ethyl acetate	45	0	WT	100	0
Ethyl acetate	50	0	WT	100	0
Ethyl acetate	0	0	dhgd-1	56	534
Ethyl acetate	20	0	dhgd-1	60	508
Ethyl acetate	25	0	dhgd-1	50	519
Ethyl acetate	30	0	dhgd-1	36	326
Ethyl acetate	35	0	dhgd-1	45	364
Ethyl acetate	40	0	dhgd-1	55	718
Ethyl acetate	45	0	dhgd-1	35	571
Ethyl acetate	50	0	dhgd-1	42	562
Ethyl acetoacetate	0	0	WT	100	0
Ethyl acetoacetate	20	0	WT	100	0
Ethyl acetoacetate	25	0	WT	248	8
Ethyl acetoacetate	30	0	WT	110	4
Ethyl acetoacetate	35	0	WT	#N/A	#N/A
Ethyl acetoacetate	0	0	dhgd-1	46	290
Ethyl acetoacetate	20	0	dhgd-1	33	248
Ethyl acetoacetate	25	0	dhgd-1	58	59
Ethyl acetoacetate	30	0	dhgd-1	31	211
Ethyl acetoacetate	35	0	dhgd-1	#N/A	#N/A
Ethyl acetate	0	0	WT	100	0
Ethyl acetate	20	0	WT	100	0
Ethyl acetate	25	0	WT	100	0
Ethyl acetate	30	0	WT	100	0
Ethyl acetate	35	0	WT	100	0
Ethyl acetate	40	0	WT	100	0
Ethyl acetate	45	0	WT	100	0
Ethyl acetate	50	0	WT	100	0
Ethyl acetate	0	0	dhgd-1	50	258
Ethyl acetate	20	0	dhgd-1	48	320
Ethyl acetate	25	0	dhgd-1	35	199
Ethyl acetate	30	0	dhgd-1	42	284
Ethyl acetate	35	0	dhgd-1	40	393
Ethyl acetate	40	0	dhgd-1	48	259
Ethyl acetate	45	0	dhgd-1	43	112
Ethyl acetate	50	0	dhgd-1	36	267
Ethyl acetate	0	0	WT	100	0
Ethyl acetate	20	0	WT	100	0
Ethyl acetate	25	0	WT	100	0
Ethyl acetate	30	0	WT	100	0
Ethyl acetate	35	0	WT	100	0
Ethyl acetate	40	0	WT	100	0
Ethyl acetate	45	0	WT	100	0
Ethyl acetate	50	0	WT	100	0
Ethyl acetate	0	0	dhgd-1	35	438
Ethyl acetate	20	0	dhgd-1	30	329
Ethyl acetate	25	0	dhgd-1	36	446
Ethyl acetate	30	0	dhgd-1	26	235
Ethyl acetate	35	0	dhgd-1	11	213
Ethyl acetate	40	0	dhgd-1	9	149
Ethyl acetate	45	0	dhgd-1	8	204
Ethyl acetate	50	0	dhgd-1	10	169

[truncated: 15 more sheets: 4E, 4F, S4A, S4B, S5, S6A-D, S7A, S7B, S7C, S7D, S8A, S8B, S8C,  S9, References]
